# Supplementary material for: Further Insight in the High Selectivity of Pb2+ Removal over Cd2+ in Natural and Dealuminated Rich-Clinoptilolite
Source: Int J Mol Sci. 2025 Apr 27;26(9):4154. doi: 10.3390/ijms26094154 (PMC12071763; doi:10.3390/ijms26094154)
Supplement: Supplementary file 1 [file ijms-26-04154-s001.zip]

Archive with 1 entries (1 files):
- ijms-3563255-supplementary.pdf
